# Supplementary material for: A Single Port (SP) Approach Reduces the Risk of Postoperative Complications in Elderly Patients Undergoing Robotic-Assisted Partial Nephrectomy (RAPN)
Source: Cancers (Basel). 2025 Apr 15;17(8):1324. doi: 10.3390/cancers17081324 (PMC12026311; doi:10.3390/cancers17081324)
Supplement: Supplementary file 1 [file cancers-17-01324-s001.zip]

Archive with 1 entries (1 files):
- cancers-3567275-supplementary.pdf
